# Supplementary material for: The Association Between Psoriasis, Psoriatic Arthritis, and Fibromyalgia Syndrome: Effects on Treatment—A Population-Based Study
Source: Medicina (Kaunas). 2025 Oct 9;61(10):1809. doi: 10.3390/medicina61101809 (PMC12566094; doi:10.3390/medicina61101809)
Supplement: Supplementary file 1 [file medicina-61-01809-s001.zip]

Archive with 1 entries (1 files):
- medicina-3834081-supplementary.pdf
